# Supplementary material for: The Portuguese version of the self-report form of the DSM-5 Level of Personality Functioning Scale (LPFS-SR) in a community and clinical sample
Source: PLoS One. 2024 Jun 27;19(6):e0300706. doi: 10.1371/journal.pone.0300706 (PMC11210752; doi:10.1371/journal.pone.0300706)
Supplement: S3 File — (XLSX) [file pone.0300706.s003.xlsx]

## Sheet: Folha1
	ACP resultados sem rotação
			Tucker Congruence Coefficient				NUM/DEM
			Estudo PT- Amostra Com. 2023	Estudo PT-Amostra Clin. 2023	Blinton et al. 2021				PT Com vs Cli	PT_Com vs Bl	PT_Cli vs Bl
			X1 - PT_Com	X2-PT_Clinica	Y	X12	X22	Y2	X1X2	X1Y	X2Y
		LPFS_1	-0.046	-0.172208	0.32	0.002116	0.0296555	0.1024	0.00792155	-0.01472	-0.0551065
		LPFS_2	0.432	0.412507	0.45	0.186624	0.170162	0.2025	0.178203	0.1944	0.185628
		LPFS_3	0.484	0.513301	0.57	0.234256	0.263478	0.3249	0.248438	0.27588	0.292582
		LPFS_4	-0.172	-0.114583	0.45	0.029584	0.0131292	0.2025	0.0197082	-0.0774	-0.0515622
		LPFS_5	0.491	0.438221	0.6	0.241081	0.192038	0.36	0.215167	0.2946	0.262933
		LPFS_6	0.404	0.563481	0.52	0.163216	0.317511	0.2704	0.227646	0.21008	0.29301
		LPFS_7	0.462	0.285708	0.5	0.213444	0.0816291	0.25	0.131997	0.231	0.142854
		LPFS_8	0.514	0.427844	0.43	0.264196	0.18305	0.1849	0.219912	0.22102	0.183973
		LPFS_9	0.412	0.439707	0.4	0.169744	0.193342	0.16	0.181159	0.1648	0.175883
		LPFS_10	0.538	0.59724	0.62	0.289444	0.356696	0.3844	0.321315	0.33356	0.370289
		LPFS_11	0.011	0.135781	0.16	0.000121	0.0184365	0.0256	0.00149359	0.00176	0.021725
		LPFS_12	0.544	0.523448	0.27	0.295936	0.273998	0.0729	0.284756	0.14688	0.141331
		LPFS_13	0.578	0.575844	0.34	0.334084	0.331597	0.1156	0.332838	0.19652	0.195787
		LPFS_14	-0.111	0.0886913	0.39	0.012321	0.00786614	0.1521	-0.00984473	-0.04329	0.0345896
		LPFS_15	0.529	0.577235	0.35	0.279841	0.333201	0.1225	0.305358	0.18515	0.202032
		LPFS_16	0.403	0.487738	0.57	0.162409	0.237889	0.3249	0.196558	0.22971	0.278011
		LPFS_17	0.508	0.555256	0.46	0.258064	0.308309	0.2116	0.28207	0.23368	0.255418
		LPFS_18	0.328	0.470186	0.53	0.107584	0.221075	0.2809	0.154221	0.17384	0.249198
		LPFS_19	0.46	0.440253	0.69	0.2116	0.193822	0.4761	0.202516	0.3174	0.303774
		LPFS_20	0.189	0.376664	0.47	0.035721	0.141876	0.2209	0.0711896	0.08883	0.177032
		LPFS_21	0.428	0.454773	0.59	0.183184	0.206819	0.3481	0.194643	0.25252	0.268316
		LPFS_22	0.254	0.311527	0.42	0.064516	0.0970489	0.1764	0.0791278	0.10668	0.130841
		LPFS_23	0.452	0.539554	0.48	0.204304	0.291119	0.2304	0.243879	0.21696	0.258986
		LPFS_24	0.519	0.539145	0.67	0.269361	0.290677	0.4489	0.279816	0.34773	0.361227
		LPFS_25	0.497	0.73222	0.67	0.247009	0.536146	0.4489	0.363913	0.33299	0.490587
		LPFS_26	-0.144	-0.133305	0.42	0.020736	0.0177704	0.1764	0.019196	-0.06048	-0.0559883
		LPFS_27	0.182	0.0884519	0.51	0.033124	0.00782374	0.2601	0.0160983	0.09282	0.0451105
		LPFS_28	0.527	0.607867	0.63	0.277729	0.369502	0.3969	0.320346	0.33201	0.382956
		LPFS_29	0.553	0.641801	0.55	0.305809	0.411909	0.3025	0.354916	0.30415	0.352991
		LPFS_30	0.386	0.534057	0.45	0.148996	0.285217	0.2025	0.206146	0.1737	0.240326
		LPFS_31	0.426	0.435803	0.46	0.181476	0.189924	0.2116	0.185652	0.19596	0.200469
		LPFS_32	0.352	0.526588	0.57	0.123904	0.277295	0.3249	0.185359	0.20064	0.300155
		LPFS_33	0.574	0.55191	0.66	0.329476	0.304605	0.4356	0.316796	0.37884	0.364261
		LPFS_34	0.502	0.54046	0.48	0.252004	0.292097	0.2304	0.271311	0.24096	0.259421
		LPFS_35	0.586	0.512417	0.51	0.343396	0.262571	0.2601	0.300276	0.29886	0.261333
		LPFS_36	0.534	0.58543	0.63	0.285156	0.342728	0.3969	0.31262	0.33642	0.368821
		LPFS_37	0.021	0.00950991	0.11	0.000441	9.04384e-05	0.0121	0.000199708	0.00231	0.00104609
		LPFS_38	0.356	0.331953	0.14	0.126736	0.110193	0.0196	0.118175	0.04984	0.0464734
		LPFS_39	-0.068	-0.17942	0.24	0.004624	0.0321914	0.0576	0.0122005	-0.01632	-0.0430607
		LPFS_40	0.032	0.0306471	0.19	0.001024	0.000939246	0.0361	0.000980708	0.00608	0.00582295
		LPFS_41	0.268	0.381747	0.57	0.071824	0.145731	0.3249	0.102308	0.15276	0.217596
		LPFS_42	0.549	0.484935	0.65	0.301401	0.235162	0.4225	0.26623	0.35685	0.315208
		LPFS_43	0.376	0.427941	0.49	0.141376	0.183133	0.2401	0.160906	0.18424	0.209691
		LPFS_44	0.117	0.0939775	0.26	0.013689	0.00883178	0.0676	0.0109954	0.03042	0.0244342
		LPFS_45	0.34	0.420708	0.35	0.1156	0.176995	0.1225	0.143041	0.119	0.147248
		LPFS_46	0.559	0.560093	0.56	0.312481	0.313705	0.3136	0.313092	0.31304	0.313652
		LPFS_47	0.526	0.539329	0.57	0.276676	0.290875	0.3249	0.283687	0.29982	0.307417
		LPFS_48	0.606	0.456805	0.63	0.367236	0.20867	0.3969	0.276824	0.38178	0.287787
		LPFS_49	0.638	0.679457	0.71	0.407044	0.461662	0.5041	0.433494	0.45298	0.482414
		LPFS_50	0.727	0.595717	0.64	0.528529	0.354879	0.4096	0.433087	0.46528	0.381259
		LPFS_51	0.003	0.116029	0.27	9e-06	0.0134628	0.0729	0.000348087	0.00081	0.0313279
		LPFS_52	0.385	0.410411	0.46	0.148225	0.168437	0.2116	0.158008	0.1771	0.188789
		LPFS_53	0.669	0.676735	0.46	0.447561	0.457971	0.2116	0.452736	0.30774	0.311298
		LPFS_54	0.471	0.44417	0.56	0.221841	0.197287	0.3136	0.209204	0.26376	0.248735
		LPFS_55	0.527	0.609259	0.6	0.277729	0.371196	0.36	0.321079	0.3162	0.365555
		LPFS_56	0.643	0.56736	0.67	0.413449	0.321897	0.4489	0.364812	0.43081	0.380131
		LPFS_57	0.604	0.60667	0.69	0.364816	0.368049	0.4761	0.366429	0.41676	0.418602
		LPFS_58	0.589	0.622918	0.66	0.346921	0.388027	0.4356	0.366899	0.38874	0.411126
		LPFS_59	0.511	0.525571	0.55	0.261121	0.276225	0.3025	0.268567	0.28105	0.289064
		LPFS_60	0.476	0.480573	0.49	0.226576	0.23095	0.2401	0.228753	0.23324	0.235481
		LPFS_61	0.272	0.374776	-0.03	0.073984	0.140457	0.0009	0.101939	-0.00816	-0.0112433
		LPFS_62	0.49	0.524719	0.42	0.2401	0.27533	0.1764	0.257112	0.2058	0.220382
		LPFS_63	0.582	0.601882	0.71	0.338724	0.362262	0.5041	0.350295	0.41322	0.427336
		LPFS_64	0.464	0.426995	0.31	0.215296	0.182325	0.0961	0.198126	0.14384	0.132368
		LPFS_65	0.381	0.473838	0.43	0.145161	0.224523	0.1849	0.180532	0.16383	0.20375
		LPFS_66	0.407	0.48736	0.43	0.165649	0.23752	0.1849	0.198356	0.17501	0.209565
		LPFS_67	0.49	0.50834	0.54	0.2401	0.25841	0.2916	0.249087	0.2646	0.274504
		LPFS_68	0.414	0.578484	0.44	0.171396	0.334643	0.1936	0.239492	0.18216	0.254533
		LPFS_69	0.421	0.444228	0.42	0.177241	0.197338	0.1764	0.18702	0.17682	0.186576
		LPFS_70	0.655	0.510137	0.67	0.429025	0.260239	0.4489	0.334139	0.43885	0.341791
		LPFS_71	0.603	0.637875	0.6	0.363609	0.406885	0.36	0.384639	0.3618	0.382725
		LPFS_72	0.62	0.68761	0.7	0.3844	0.472808	0.49	0.426318	0.434	0.481327
		LPFS_73	0.44	0.576208	0.53	0.1936	0.332016	0.2809	0.253532	0.2332	0.30539
		LPFS_74	0.547	0.493062	0.54	0.299209	0.24311	0.2916	0.269705	0.29538	0.266254
		LPFS_75	0.379	0.476393	0.58	0.143641	0.226951	0.3364	0.180553	0.21982	0.276308
		LPFS_76	0.199	0.391297	-0.08	0.039601	0.153113	0.0064	0.0778681	-0.01592	-0.0313038
		LPFS_77	0.567	0.514034	0.5	0.321489	0.264231	0.25	0.291457	0.2835	0.257017
		LPFS_78	0.513	0.422099	0.58	0.263169	0.178168	0.3364	0.216537	0.29754	0.244818
		LPFS_79	0.583	0.592376	0.62	0.339889	0.350909	0.3844	0.345355	0.36146	0.367273
		LPFS_80	0.609	0.493754	0.53	0.370881	0.243793	0.2809	0.300696	0.32277	0.26169
						17.0547	18.7136	20.8955	17.5575	17.6783	18.5174
		Raiz Quadrada				4.12973	4.32592	4.57116
		Produto Raiz1 Raiz2				17.8649	18.8776	19.7745					Num X1X2	17.5575		Num X1Y	17.6783		Num X2Y	18.5174
		Coef. C. Tucker				0.982796	0.936466	0.936427					DEN X1X2	17.8649		DEN X1Y	18.8776		DEN X2Y	19.7745
						PT_Com vs Bl	PT Com vs Cli	PT_Cli vs Bl					Tucker X1X2	0.982794		Tucker X1Y	0.936467		Tucker X2Y	0.936429
													Tucker X1X2	0.9828		Tucker X1Y	0.9365		Tucker X2Y	0.9365
